# Supplementary material for: Shared multicellular injury programs of acute and chronic kidney disease enable mechanistic patient stratification
Source: medRxiv. 2026 Mar 6:2026.03.05.26347522. Preprint. [Version 1] doi: 10.64898/2026.03.05.26347522 (PMC12976899; doi:10.64898/2026.03.05.26347522)
Supplement: Supplement 2 [file media-2.xlsx]

## Sheet: KPMPPersonnelManagem-Collaborat
Full publication name	Affiliated Institution	Role	Month joined KPMP	Year joined KPMP	Month left KPMP	Year left KPMP	Column1	Column2	Column3	Column4	Column5	Column6	Column7	Column8	Column9	Column10	Column11	Column12	Column13	Column14	Column15	Column16	Column17	Column18	Column19	Column20	Column21	Column22	Column23	Column24	Column25	Column26	Column27	Column28	Column29	Column30	Column31	Column32	Column33	Column34	Column35	Column36	Column37	Column38	Column39	Column40	Column41	Column42	Column43
Oyedele A. Adeyi	University of Minnesota	Pathologist	September	2022	July	2025
Lun Ai	European Molecular Biology Laboratory	Fellow	April	2025
Fadhl Alakwaa	University of Michigan	Co-Investigator	November	2020
Theodore Alexandrov	European Molecular Biology Laboratory	Co-Investigator	July	2017
Jamie L Allen	Vanderbilt University	Study staff	September	2022
CE Alpers	University of Washington	Pathologist	July	2017
Alison Bunio Alvear	University of Minnesota	Study staff	October	2023	July	2025
Akhil Ambekar	Duke University	Fellow	September	2022	September	2023
Joed Ancheta	University of Illinois, Chicago	Research Coordinator	November	2023	October	2024
Christopher R Anderton	Pacific Northwest National Laboratory	Principal Investigator	July	2017
Sophia A. Angus	Joslin Diabetes Center	Research Coordinator	July	2023
Kavya Anjani	University of California San Francisco	Other	November	2020	April	2022
Francesca Annese	University of Michigan	Other	June	2024	December	2024
Paul S. Appelbaum, MD	Columbia University	Other	July	2017
Joseph Ardayfio	Other	Patient Partner,Other	July	2017	July	2018
Tanima Arora	Yale University	Other	December	2018	May	2021
Heather K. Ascani	University of Michigan	Other	July	2017
Mahla Asghari	Indiana University	Other	September	2022
Tarek M. El-Achkar	Indiana University	Principal Investigator	July	2017
Mohamed G. Atta	Johns Hopkins University	Co-Investigator,Biopsy Operator	May	2019
Mark P. Aulisio	Case Western Reserve University	Co-Investigator	July	2017
Stephanie J. Aw	Boston Medical Center	Other	July	2023
Evren U Azeloglu	Mount Sinai	Co-Investigator	July	2017
Mona Babaie	University of Washington	Study staff	August	2025
Cathy A Bagne	University of Minnesota	Research Coordinator	September	2022	January	2023
Olivia Balderes	Columbia University	Other	March	2019	June	2021
Ulysses G. J. Balis	University of Michigan	Co-Investigator,Pathologist	July	2017
Jonathan Barasch	Columbia University	Principal Investigator	July	2017
Mitali Barik	Johns Hopkins University	Research Coordinator	June	2024	June	2025
Laura Barisoni	Duke University	Co-Investigator,Pathologist	July	2017
Andrew J. Barkmeier	Mayo Clinic	Co-Investigator	September	2025
Daria Barwinska	Indiana University	Study staff	October	2018
Jeannine Basta	Washington University St. Louis	Co-Investigator	August	2020	January	2025
Jack Bebiak	Other	Patient Partner,Other	July	2017	September	2022
Laurence H Beck Jr	Boston Medical Center	Co-Investigator	September	2019
Jerica M. Berge, PhD, MPH, LMFT, CFLE	University of Minnesota	Co-Investigator	September	2022	February	2024
Ashley C Berglund	University of Washington	Study staff	April	2020
Lauren Bernard	Johns Hopkins University	Other	September	2021	September	2022
Brooke Berry	University of Washington	Project Manager	January	2021
David H. Beyda, MD	University of Arizona	Co-Investigator	September	2022
Jini Ashok Bhanushali	Indiana University Bloomington	Project Manager	September	2023	January	2024
Markus Bitzer MD	University of Michigan	Co-Investigator	September	2021
Petter Bjornstad	University of Washington	Principal Investigator	February	2020
Victoria M. Blanc	University of Michigan	Other	October	2018
Kristina N Blank	University of Washington	Project Manager	July	2017
Sharon B Bledsoe	Indiana University	Biopsy Operator	September	2019	September	2023
Steve Bogen	Other	Other	December	2019	September	2022
Andrew S. Bomback	Columbia University	Principal Investigator	July	2017
Nikole Bonevich	University of Michigan	Project Manager,Other	March	2022
Samuel Border	University of Florida	Study staff	September	2022	July	2025
Katy Börner	Indiana University Bloomington	Other	September	2022
William S. Bowen	Indiana University	Study staff	September	2022
Charlotte Boys	Heidelberg University	Other	November	2023
Erika R Bracamonte	University of Arizona	Pathologist	September	2022
Frank C. Brosius	University of Arizona	Principal Investigator	September	2022
Keith D. Brown	University of Washington	Patient Partner	July	2017
Liam Brown	Yale University	Research Coordinator	August	2025
Lihong Bu	Mayo Clinic	Pathologist	September	2025
Tifanny Budiman	Yale University	Study staff	October	2023
Andreas Bueckle	Indiana University	Other	September	2022
Bui, JT or Bui, James T	University of Illinois, Chicago	Co-Investigator,Biopsy Operator	September	2022
Ashley R Burg	Other	Research Coordinator,Study staff	November	2020
Adam Burgess	University of Pittsburgh	Research Coordinator	June	2021	January	2023
Lakeshia Bush, RN, BSN	Cleveland Clinic	Research Coordinator	April	2022	May	2023
William S. Bush	Case Western Reserve University	Co-Investigator	July	2017
Erin J Buth	University of Washington	Study staff	October	2025
Qi Cai	University of Texas Southwestern	Pathologist
Marie Florence Calixte	Boston Medical Center	Research Coordinator	January	2024
Tashas Cameron-Wheeler	University of North Carolina	Research Coordinator	April	2023	September	2024
Kirk N Campbell	Mount Sinai	Principal Investigator	September	2022	February	2025
Taneisha Campbell	Other	Patient Partner,Other	April	2018	July	2022
Catherine Campbell	University of Texas Southwestern	Patient Partner	July	2017
Baltazar Campos, MPH	University of Arizona	Research Coordinator	September	2022
Pietro A. Canetta	Columbia University	Other	October	2018	September	2022
Lloyd G Cantley	Yale University	Principal Investigator,Co-Investigator	August	2020
M. Luiza Caramori	University of Minnesota	Principal Investigator	September	2022
Eunice Carmona-Powell	University of Illinois, Chicago	Research Coordinator	September	2022
Jonas M Carson	University of Washington	Study staff	July	2017
Gek Cher Chan	National University of Singapore	Co-Investigator	September	2024
Lili Chan	Mount Sinai	Biopsy Operator	September	2022
Jia-Yun Chen	Harvard University	Co-Investigator	September	2024
Sarah W Chen	Joslin Diabetes Center	Research Coordinator	June	2021	May	2023
Xi Chen	Princeton University	Other	June	2023
Yijiang Chen	Emory	Co-Investigator	February	2020	July	2025
Ying-Hua Cheng	Indiana University	Co-Investigator	July	2017
Maria Chilo Bejarano	Johns Hopkins University	Research Coordinator	April	2024	April	2025
Choudhary Moaz	University of Texas Southwestern	Co-Investigator,Biopsy Operator	November	2024
James G. Cimino	University of California San Francisco	Research Coordinator	September	2021	November	2024
Steven G. Coca	Mount Sinai	Principal Investigator	September	2022
Thomas M Coffman	Duke University	Principal Investigator	September	2024
Alyson Coleman	University of Minnesota	Project Manager	September	2022
Madeline E. Colley	Vanderbilt University	Study staff	August	2023
Mary M. Collie	University of North Carolina	Research Coordinator	November	2023	May	2024
Mia R. Colona	Brigham and Women's Hospital	Other	September	2019	May	2021
Kristine Conlon	Washington University St. Louis	Research Coordinator,Patient Partner	September	2022	October	2023
Ninive Conser, MLS (ASCP)cm, MPH	University of Michigan	Study staff	August	2019
Leslie Cooperman	Cleveland Clinic	Other	August	2018	June	2022
Celia P. Corona-Villalobos	Johns Hopkins University	Project Manager	August	2018
Dana C. Crawford	Case Western Reserve University	Co-Investigator	December	2018
Nathan Creger	University of Michigan	Other	June	2022
Yarieli Cuevas-Rios	Vanderbilt University	Patient Partner	April	2023
Vivette . D'Agati	Columbia University	Pathologist	July	2017
Donna D'Souza	University of Minnesota	Biopsy Operator	September	2024
Pierre C. Dagher	Indiana University	Principal Investigator	July	2017
Ian H. de Boer	University of Washington	Principal Investigator,Co-Investigator	June	2017
de Caestecker M.P.	Vanderbilt University	Co-Investigator	September	2022
Marina de Cos	Mount Sinai	Fellow	February	2024	February	2025
Joana P. Gonçalves	Other	Co-Investigator	September	2022
Matthew Dekker	University of Washington	Study staff	May	2023
Dawit Demeke	University of Michigan	Pathologist,Fellow	May	2022
Ruining Deng	Vanderbilt University	Study staff	September	2024
Aleksandar Denic	Mayo Clinic	Co-Investigator	October	2025
Austin Derma	University of Arizona	Research Coordinator	July	2024	October	2025
Ashveena L Dighe	Mount Sinai	Project Manager	July	2017
Yanli Ding	University of Minnesota	Pathologist	February	2023
Katerina V. Djambazova	Vanderbilt University	Study staff	September	2022
Isabel Donohoe	Joslin Diabetes Center	Other	June	2021	March	2022
Frederick Dowd	University of Washington	Study staff	July	2017
Drawz PE	University of Minnesota	Co-Investigator	September	2022
Martin Dufresne	Vanderbilt University	Study staff	September	2022
Rachel Dull	University of Michigan	Other	June	2019
Kenneth W. Dunn	Indiana University	Co-Investigator	December	2017	April	2024
Daniel Damian Duran	University of Arizona	Research Coordinator	April	2024	July	2024
Michael T Eadon	Indiana University	Principal Investigator	July	2017
Sean Eddy	University of Michigan	Study staff	October	2018
Michele M Elder	University of Pittsburgh	Project Manager	April	2019	September	2024
Lorraine Evo-Ortega	Mount Sinai	Research Coordinator	May	2024
Robin Fallegger	Heidelberg University	Fellow	November	2023
Melissa A Farrow	Vanderbilt University	Project Manager	September	2022
Michael Ferkowicz	Indiana University	Co-Investigator	November	2018
Damian Fermin	University of Michigan	Study staff	August	2025
Derek M. Fine	Johns Hopkins University	Biopsy Operator	May	2019
Siobhan M. Flanagan, MD	University of Minnesota	Biopsy Operator	September	2022
Agnes B. Fogo	Vanderbilt University	Co-Investigator,Pathologist	October	2022
Monica L. Fox	University of Illinois, Chicago	Patient Partner	September	2022
Renee Frey	University of Michigan	Other	September	2020	April	2022
Anne Froment	University of North Carolina	Research Coordinator	September	2022
Ron C. Gaba	University of Illinois, Chicago	Co-Investigator,Biopsy Operator	September	2022
Crystal A Gadegbeku	Cleveland Clinic	Co-Investigator	September	2021
Lili Gai	Mount Sinai	Other	July	2024
Manoj Kumar Galla	University of Florida	Other	July	2024
Griselda Gamez	University of Arizona	Research Coordinator	July	2024
Joseph P. Gaut	Washington University St. Louis	Pathologist	July	2017
Kifle Gebre	Boston Medical Center	Other	September	2024	January	2026
Nils Gehlenborg	Harvard University	Co-Investigator	September	2022
Ann Gentry	University of Minnesota	Patient Partner	August	2024
Molly C Geraghty	Boston Medical Center	Pathologist	October	2022
Reetika Ghag	Washington University St. Louis	Other	June	2023	July	2025
Matthew Gilliam	University of Pittsburgh	Other	January	2020	August	2021
Brandon Ginley	Other	Other	September	2020	June	2022
Debora Gisch	Indiana University	Co-Investigator,Fellow	April	2021
Ronald E. Gordon	Mount Sinai	Pathologist	February	2024
Brittney L. Gorman	Pacific Northwest National Laboratory	Study staff	September	2022
Mark L Green	Mount Sinai	Project Manager	June	2024
Anna Greka	Broad Institute	Other	August	2020	August	2021
Stephanie M. Grewenow	University of Washington	Other	October	2019	February	2022
Ritu Gupta	Mount Sinai	Pathologist	August	2024
Bhupendra Kumar Gurung	University of Texas Health Science Center at San Antonio	Other	September	2023
Leah Guthrie	Other	Other	February	2024
Nir Hacohen	Broad Institute	Principal Investigator	July	2017
Samuel Haddad	University of North Carolina	Other	July	2023	July	2024
Daniel E. Hall	University of Pittsburgh	Other	April	2018	August	2022
Jens Hansen	Mount Sinai	Co-Investigator	October	2018
Tasma Harindhanavudhi	University of Minnesota	Co-Investigator	September	2022
Josh Hartley	University of Michigan	Other	June	2024
John Hartman	University of Michigan	Study staff	October	2018
Lynda Hayashi	University of Washington	Patient Partner	July	2017	December	2022
Jonathan Haydak	Mount Sinai	Fellow,Patient Partner	February	2023
John Cijiang He	Mount Sinai	Co-Investigator	July	2017
Yongqun He	University of Michigan	Co-Investigator	July	2017
S. Susan Hedayati	University of Texas Southwestern	Co-Investigator	November	2018	September	2023
Dori Henderson	University of Minnesota	Project Manager	September	2022
Joel M Henderson	Boston Medical Center	Pathologist	September	2020
Allen R Hendricks	University of Texas Southwestern	Co-Investigator,Pathologist	April	2021
Asari Henshaw	Joslin Diabetes Center	Research Coordinator	August	2022	October	2022
Leal Herlitz	Cleveland Clinic	Pathologist	November	2018
Jeanine Hernandez	Johns Hopkins University	Research Coordinator	September	2022	May	2024
Bruce W. Herr II	Indiana University Bloomington	Project Manager,Other	February	2020
Jonathan Himmelfarb, MD	Mount Sinai	Principal Investigator	July	2017
Jeffrey B. Hodgin	University of Michigan	Principal Investigator,Co-Investigator,Pathologist	July	2017
Andrew N Hoofnagle	University of Washington	Co-Investigator	December	2018
Carol R. Horowitz MD, MPH	Mount Sinai	Co-Investigator	December	2022
Hsieh EWY	University of Colorado	Principal Investigator	September	2022
Yuankai Huo	Vanderbilt University	Principal Investigator	July	2022
Courtney Huynh	Boston Medical Center	Research Coordinator	September	2020
Ravi Iyengar	Mount Sinai	Co-Investigator	July	2017
Sanjay Jain	Washington University St. Louis	Principal Investigator,Other	July	2017
Danielle Janosevic	Indiana University	Principal Investigator	July	2022
Andrew Janowczyk	Emory	Co-Investigator	February	2020
Vivian Jeffers	Cleveland Clinic	Research Coordinator	May	2023	January	2024
J. Ashley Jefferson	University of Washington	Co-Investigator,Biopsy Operator	September	2025
Nichole M. Jefferson	University of Washington	Patient Partner	July	2017
J Charles Jennette	University of North Carolina	Pathologist	September	2022
Camille Johansen	Joslin Diabetes Center	Other	August	2020	June	2021
Stacey Jolly	Cleveland Clinic	Other	October	2018	August	2023
Christopher J. Jones	University of Minnesota	Co-Investigator,Biopsy Operator	June	2023	July	2025
	University of Washington	Research Coordinator	September	2025
Jennifer L. Jones	University of North Carolina	Patient Partner	March	2023
Kiasha Jones, RN, BSN	Cleveland Clinic	Research Coordinator	April	2022	May	2023
Cienn N. Joyeux	University of Washington	Other	May	2023	December	2025
Wenjun Ju	University of Michigan	Co-Investigator	September	2022
Vijayakumar R Kakade	Yale University	Principal Investigator	August	2020
Dhatri Kakarla	University of North Carolina	Research Coordinator	September	2023	May	2024
Badra Kalil	Johns Hopkins University	Research Coordinator	June	2025
Sanjeeva P. Kalva	University of Texas Southwestern	Co-Investigator,Biopsy Operator	September	2024
Rachel R. Kaspari	University of Minnesota	Research Coordinator	June	2023	July	2023
RAVINDER JEET KAUR	Mayo Clinic	Research Coordinator,Study staff	November	2025
Madhurima Kaushal	Washington University St. Louis	Project Manager,Study staff
Nicole Keefe	University of North Carolina	Biopsy Operator	December	2023
Mark S. Keller	Harvard University	Other	September	2022
Sara S. Kelley	University of North Carolina	Research Coordinator	September	2022	April	2023
John A. Kellum	University of Pittsburgh	Other	July	2017	March	2021
K. J. Kelly	Indiana University	Co-Investigator	April	2018
Tanika N. Kelly	University of Illinois, Chicago	Co-Investigator	September	2022
Candice A Kent	Yale University	Study staff,Other	June	2021
Asra Kermani MD	University of Texas Southwestern	Other	October	2018
Taesoo Kim	University of Arizona	Co-Investigator	September	2025
Krzysztof Kiryluk	Columbia University	Principal Investigator	July	2017
Susan Klett	University of Minnesota	Patient Partner	September	2022
Richard A. Knight	University of Washington	Patient Partner	July	2017
Amanda Knoten	Washington University St. Louis	Other	July	2017
Gina Koch	Mount Sinai	Research Coordinator	September	2023	June	2025
Robert Koewler	Other	Patient Partner,Other	July	2017	September	2019
Patricia Kovatch	Mount Sinai	Co-Investigator,Other	June	2024
Matthias Kretzler	University of Michigan	Principal Investigator	July	2017
Angela R.S. Kruse	Vanderbilt University	Study staff	September	2022	July	2025
Yogish C. Kudva	Mayo Clinic	Principal Investigator	September	2025
Aleksandra Kukla	Mayo Clinic	Principal Investigator	September	2025
Michael Kuperman	Cleveland Clinic	Pathologist	September	2024
Corey Kurek	Mayo Clinic	Research Coordinator	October	2025	December	2025
Leonie Küchenhoff	Heidelberg University	Other	November	2023
Asmita L	Washington University St. Louis	Other	August	2024
Blue B. Lake	Other	Co-Investigator	July	2017
Roy Lardenoije	Other	Co-Investigator	September	2022
Astrid Larson	Boston Medical Center	Research Coordinator	November	2023	May	2025
Brandon G Larson	Mount Sinai	Project Manager	June	2022
James P. Lash	University of Illinois, Chicago	Principal Investigator	September	2022
Zoltan G. Laszik	University of California San Francisco	Principal Investigator	July	2017	July	2025
Khun Zaw Latt	University of Michigan	Co-Investigator	August	2025
Stewart H. Lecker	Beth Israel Deaconess Medical Center	Co-Investigator,Biopsy Operator	July	2017
Dongwon Lee	Boston Children's	Principal Investigator	September	2024
Simon C. Lee	University of Texas Southwestern	Other	April	2018	April	2022
Sora Lee	University of North Carolina	Research Coordinator	April	2023
Sean Lefferts	Mount Sinai	Research Coordinator,Project Manager	September	2022
Petra M. Leite	Yale University	Research Coordinator	June	2025
Lilach O. Lerman	Mayo Clinic	Co-Investigator	September	2025
Melissa Leroux	University of Washington	Research Coordinator	September	2025
Xiang Li	Duke University	Fellow	September	2022
Chrysta C Lienczewski	University of Michigan	Other	July	2017
Christine P Limonte	University of Washington	Co-Investigator,Fellow	August	2020
Jia-Ren Lin	Harvard University	Fellow	September	2024
Lili Liu	University of Michigan	Co-Investigator,Study staff	August	2025
Patricia Kovatch	Mount Sinai	Other	July	2024
Daine Livingood	Mayo Clinic	Research Coordinator,Study staff	September	2025
Harshit Lohaan	University of Florida	Other	July	2024
Minxin Lu	Boston Medical Center	Co-Investigator,Study staff	December	2024
Nicholas Lucarelli	University of Florida	Study staff	September	2021
Jessica Lukowski	Pacific Northwest National Laboratory	Other	October	2019	March	2021
Dawn M. Lum	University of Washington	Research Coordinator	September	2025
Brendon Lutnick	Other	Other	September	2020	March	2022
Shihong Ma	University of Texas Southwestern	Research Coordinator	December	2021
Sisi Ma	University of Minnesota	Co-Investigator	September	2022
Anant Madabhushi	Emory	Principal Investigator	February	2020
Shana Maikhor	Boston Medical Center	Other	September	2020	November	2021
Soumya Maity	University of Texas Health Science Center at San Antonio	Co-Investigator	November	2024
Mallory Mandel	Joslin Diabetes Center	Study staff	August	2024
Iyad S. Mansour	University of Arizona	Co-Investigator	September	2025
Weiguang Mao	Princeton University	Other	September	2022
Laura H. Mariani	University of Michigan	Co-Investigator	July	2017
Marina Markovic	Cleveland Clinic	Research Coordinator	January	2024
Nicole Marquez	University of Arizona	Research Coordinator	September	2022	May	2024
Jamie L. Marshall	Broad Institute	Other	August	2020	November	2021
Meredith C McAdams	University of Texas Southwestern	Co-Investigator	July	2022
Robyn L. McClelland	University of Washington	Co-Investigator	July	2017
Phillip J. McCown	University of Michigan	Study staff	April	2021
Michelle L. McGowan	Mayo Clinic	Co-Investigator	September	2025
Gearoid Michael McMahon	Brigham and Women's Hospital	Co-Investigator,Biopsy Operator	April	2018
Amy McMurray	Washington University St. Louis	Research Coordinator	August	2023
Karla Mehl	Columbia University	Other	April	2018	September	2021
Kristin Meliambro	Mount Sinai	Principal Investigator	September	2022
Ricardo Melo Ferreira	Indiana University	Co-Investigator	October	2019
Katherine Mendoza	University of Arizona	Research Coordinator	September	2022	March	2024
Steven Menez	Johns Hopkins University	Co-Investigator	November	2018
Rajasree Menon	University of Michigan	Co-Investigator	July	2017
Ece Meram	University of Minnesota	Biopsy Operator	December	2025
Natalie Meza	University of Illinois, Chicago	Research Coordinator	September	2022
Lukasz G. Migas	Other	Study staff	September	2022
Chloe E. Miller	Mayo Clinic	Research Coordinator	January	2026
R. Tyler Miller	University of Texas Southwestern	Co-Investigator	July	2017
Sayat Mimar	University of Florida	Other	February	2023	September	2025
Brittany C Minor	Washington University St. Louis	Study staff	September	2022
Priya Mody	University of North Carolina	Biopsy Operator	August	2023
Gilbert W. Moeckel	Yale University	Pathologist	July	2017
Moledina DG	Yale University	Co-Investigator	April	2018
Jenny Molina-Guzman	Joslin Diabetes Center	Study staff	June	2023
Jose M Monroy-Trujillo	Johns Hopkins University	Co-Investigator,Biopsy Operator	May	2019
Alexander Morales	Beth Israel Deaconess Medical Center	Biopsy Operator	November	2022
Vanessa Moreno	University of North Carolina	Co-Investigator,Pathologist	February	2023
Amy K. Mottl	University of North Carolina	Principal Investigator	September	2022
Keyvona Moultrie	Boston Medical Center	Other	October	2024
Tariq Mukatash	University of California San Francisco	Other	August	2020	August	2021
Dane Munar	University of California San Francisco	Research Coordinator	July	2021	November	2024
Raghavan Murugan	University of Pittsburgh	Principal Investigator	October	2018
Patrick H. Nachman	University of Minnesota	Principal Investigator	September	2022
Girish N Nadkarni	Mount Sinai	Principal Investigator	September	2022
Ahmed Naglah	University of Florida	Study staff	January	2023	December	2025
Abhijit S. Naik	University of Michigan	Co-Investigator	August	2022
Viji Nair	University of Michigan	Study staff	February	2023
Behzad Najafian	University of Washington	Co-Investigator,Pathologist	September	2025
Yunbi Nam	University of Washington	Other	July	2021	June	2023
Azuma Nanamatsu	Indiana University	Fellow	July	2024
Narasimhan, R.	Boston Medical Center	Pathologist	January	2024
Nhung Nguyen	University of Washington	Project Manager,Study staff	September	2025
Gerald Nwanne	Washington University St. Louis	Study staff	September	2022	October	2023
Charles O'Malley, MD	Cleveland Clinic	Co-Investigator,Biopsy Operator	January	2019
John F. O'Toole	Cleveland Clinic	Principal Investigator	July	2017
Fernanda Ochoa Toro	University of North Carolina	Research Coordinator	September	2022	May	2023
George (Holt) Oliver	Parkland Health and Hospital System	Other	October	2018	January	2019
Oluwatosin Oluwole	University of Minnesota	Research Coordinator	July	2024	January	2026
Ingrid F Onul	Boston Medical Center	Research Coordinator	September	2020	February	2023
Edgar A. Otto	University of Michigan	Co-Investigator	April	2018
Paul M. Palevsky	University of Pittsburgh	Principal Investigator	July	2017
Ellen Palmer	Cleveland Clinic	Other	December	2018	March	2022
Annapurna Pamreddy	University of Texas Health Science Center at San Antonio	Other	March	2019	July	2022
Chirag R. Parikh	Johns Hopkins University	Principal Investigator	July	2017
Samir V Parikh	Ohio State University	Co-Investigator	April	2018
Christopher Park	University of Washington	Other	March	2018	July	2019
Harold Park	University of Texas Southwestern	Other	October	2018	June	2020
Ljiljana Paša-Tolić	Pacific Northwest National Laboratory	Co-Investigator	April	2018	June	2025
Jiten Patel	University of Texas Southwestern	Co-Investigator	November	2020
Marissa Patel	Mount Sinai	Research Coordinator	September	2022	April	2023
Boris S. Patlis	University of Texas Southwestern	Research Coordinator,Other	August	2021
Anindya S. Paul	University of Florida	Study staff	November	2023
Jimmy Phuong	University of Washington	Study staff	July	2022	July	2025
Anil Pillai	University of Texas Southwestern	Other	November	2020	August	2021
Roy Pinkeney	Other	Patient Partner,Other	April	2018	April	2019
Alexa Plisiewicz	University of Washington	Project Manager	June	2023
Emilio D Poggio	Cleveland Clinic	Principal Investigator,Co-Investigator	July	2017
Ari Pollack	Other	Principal Investigator	September	2020	June	2024
Pottumarthi V Prasad	Northwestern University	Co-Investigator	August	2020
Laura Pyle	University of Washington	Co-Investigator	February	2020
Ellen M. Quardokus	Indiana University Bloomington	Other	February	2020
Timothy D. Quinn	Mount Sinai	Other	June	2024
Arabela Quiroga	University of Illinois, Chicago	Research Coordinator	February	2024	March	2025
Salma Rabi	University of Minnesota	Research Coordinator	May	2025
NAGARJUNACHARY RAGI	University of Texas Health Science Center at San Antonio	Study staff	August	2024
Parmjeet Randhawa	University of Pittsburgh	Pathologist	April	2018
Teresa Randle	Cleveland Clinic	Research Coordinator	October	2022	July	2025
Tejas Rao	Mount Sinai	Study staff	June	2024
Via Rao	University of Minnesota	Research Coordinator	September	2022	August	2023
Michael Rauchman	Washington University St. Louis	Principal Investigator	August	2020	July	2024
Nicolas J Rauwolf	University of Minnesota	Research Coordinator	June	2023	August	2024
Rebecca Reamy	University of Michigan	Study staff	October	2018
Elizabeth G. Record	Indiana University Bloomington	Research Coordinator	October	2023
Devona Redmond	University of Illinois, Chicago	Study staff,Other	September	2022
Stephanie Reinert	Washington University St. Louis	Other	June	2024
Joseph Reis	University of Washington	Co-Investigator	September	2025
Helmut Rennke	Brigham and Women's Hospital	Other	July	2017	August	2022
Amada Renteria	University of Illinois, Chicago	Research Coordinator	September	2022
Kasra A Rezaei	University of Washington	Co-Investigator,Other	August	2020
Rosamond Rhodes	Other	Co-Investigator	January	2023	January	2024
Ana C. Ricardo	University of Illinois, Chicago	Principal Investigator	September	2022
Marcelino Rivera	Indiana University	Co-Investigator	September	2019	July	2025
Glenda V. Roberts	Mount Sinai	Patient Partner	May	2018
Cassianne Robinson-Cohen	Vanderbilt University	Co-Investigator	January	2026
Elizabeth A. Rogers	University of Minnesota	Co-Investigator	May	2024
Florencia A. Rojas-Miguez	Boston Medical Center	Other	September	2024
Sophia H. Rosan	Boston Medical Center	Research Coordinator	June	2025
Rosas, Sylvia E.	Joslin Diabetes Center	Principal Investigator	July	2017
Michael P. Rose	University of Michigan	Study staff	June	2017
Seymour Rosen	Harvard University	Pathologist	July	2023
Avi Z. Rosenberg	Johns Hopkins University	Pathologist	November	2018
Michael S. Rosenberg	University of Minnesota	Co-Investigator	September	2022
Matthew R. Rosengart	University of Pittsburgh	Principal Investigator	July	2017	June	2023
Brad H. Rovin	Ohio State University	Principal Investigator	July	2017
Neil Roy	Joslin Diabetes Center	Research Coordinator	October	2018	January	2023
Prabir Roy-Chaudhury	University of North Carolina	Co-Investigator	September
Melissa D. Rubinsky	Joslin Diabetes Center	Study staff,Other	April	2022	January	2025
Angela R. Sabo	Indiana University	Study staff	March	2022
Tami Sadusky	University of Washington	Patient Partner	September	2025
Julio Saez-Rodriguez	Heidelberg University	Principal Investigator	November	2023
Sami Safadi	University of Minnesota	Co-Investigator	September	2022
Imane H. Samari	Joslin Diabetes Center	Research Coordinator	August	2022	February	2023
Ana Celina Sanora	University of Arizona	Research Coordinator	April	2024
Sandro Santagata	Harvard University	Principal Investigator	September	2024
Pinaki Sarder	University of Florida	Co-Investigator	February	2020
Natalya Sarkisova	University of Washington	Project Manager	May	2021	March	2023
Minnie M Sarwal	University of California San Francisco	Principal Investigator	July	2017	November	2024
John Saul	Other	Patient Partner,Other	July	2017	July	2019
Milda R. Saunders	Other	Co-Investigator	November	2022
Jennifer A. Schaub	University of Michigan	Co-Investigator	July	2018
IM Schmidt	Boston Medical Center	Co-Investigator	September	2020
Raymond Scott	University of Arizona	Patient Partner
Aaron Scroggins	University of Illinois, Chicago	Other	October	2023
Rachel S. G. Sealfon	Princeton University	Co-Investigator	October	2018
John R. Sedor	Cleveland Clinic	Principal Investigator	July	2017
Dianna Sendrey, RN, BSN	Cleveland Clinic	Research Coordinator	August	2019
Maninderpal S. Sethi	University of Washington	Co-Investigator	October	2025
Sanjeev Sethi	Mayo Clinic	Pathologist	October	2025
Suman Setty	University of Illinois, Chicago	Pathologist	September	2022
Sonya Shah	Johns Hopkins University	Research Coordinator	June	2023	June	2024
Saad Mohammed Shariff	University of North Carolina	Biopsy Operator	April	2024
Kumar Sharma	University of Texas Health Science Center at San Antonio	Principal Investigator	July	2017
Sandeep Sharma	University of Minnesota	Co-Investigator,Biopsy Operator	November	2024
Melissa M. Shaw	Yale University	Research Coordinator,Study staff	May	2020
Tara K Sigdel	University of California San Francisco	Co-Investigator	July	2017	November	2024
Kim Silva	University of Illinois, Chicago	Research Coordinator,Project Manager	September	2024
Paolo S. Silva	Joslin Diabetes Center	Co-Investigator	April	2021
Emnet Sisay	Princeton University	Study staff	August	2025
Cathy Smith	University of Michigan	Study staff	July	2023
Kelly D. Smith	University of Washington	Co-Investigator,Pathologist	January	2025
Jaime Snyder	University of Washington	Co-Investigator	September	2020	September	2023
Michelle L. Snyder RN	University of Minnesota	Research Coordinator	July	2023
Mohammad A. Sohail	Indiana University	Fellow	July	2024
Ksenia Sokolova	Princeton University	Other	March	2023
Kassandra Spates-Harden	Cleveland Clinic	Patient Partner	May	2023	July	2025
C. John Sperati	Johns Hopkins University	Biopsy Operator	June	2022
Jeffrey M. Spraggins	Vanderbilt University	Principal Investigator	February	2020
Anand Srivastava	University of Illinois, Chicago	Principal Investigator,Co-Investigator,Other	August	2020
Daniel Stalbow	Mount Sinai	Biopsy Operator	August	2024
Jennifer Stashevsky	Indiana University	Study staff	November	2020
Anna Kate Stawicki	Joslin Diabetes Center	Study staff	July	2024
Becky Steck	University of Michigan	Other	July	2017	July	2022
Isaac E Stillman	Mount Sinai	Pathologist	July	2017
Christy Stutzke	University of Washington	Patient Partner	July	2017
Lalita Subramanian	University of Michigan	Project Manager	March	2024
Jennifer K. Sun, MD, MPH	Joslin Diabetes Center	Co-Investigator	August	2020
Sandhya Sundar Rajan	University of North Carolina	Research Coordinator,Study staff	May	2023	August	2023
Timothy A. Sutton	Indiana University	Co-Investigator	April	2018
Jonathan J Taliercio	Cleveland Clinic	Co-Investigator	August	2020
Roderick Tan	University of Pittsburgh	Other	May	2021	August	2022
Jovan Tanevski	Heidelberg University	Co-Investigator	November	2023
Michael Tanious	University of Illinois, Chicago	Biopsy Operator	October	2024
thajudeen b	University of Arizona	Co-Investigator	September	2022
Heather Thiessen Philbrook	Johns Hopkins University	Co-Investigator	October	2024
Joshua M. Thurman	University of Colorado	Principal Investigator	September	2022	July	2024
Joji Tokita	Mount Sinai	Co-Investigator,Biopsy Operator	September	2022
Kalie L. Tommerdahl	University of Washington	Co-Investigator	September	2025
Jose R. Torrealba	University of Texas Southwestern	Pathologist	April	2018	August	2023
Robert D Toto	University of Texas Southwestern	Principal Investigator	July	2017
Haneen Tout	University of Michigan	Other	May	2023
Olga G Troyanskaya	Princeton University	Principal Investigator	July	2017
Jeffrey M Turner	Yale University	Biopsy Operator	December	2023
Katherine R. Tuttle	University of Washington	Co-Investigator	July	2017
Ugochukwu Ugwuowo	Yale University	Research Coordinator	August	2018	July	2023
Ashish Upadhyay	Boston Medical Center	Co-Investigator	June	2022
Rachel Ustoyev	Mount Sinai	Research Coordinator	July	2025
M. Todd Valerius	Brigham and Women's Hospital	Co-Investigator	September	2020
Raf Van de Plas	Other	Principal Investigator	February	2020
Heidi L. Vandyk	Pacific Northwest National Laboratory	Study staff	April	2025
German varela	Columbia University	Research Coordinator	September	2021
Miguel A. Vazquez	University of Texas Southwestern	Principal Investigator	July	2017
Dusan Velickovic	Pacific Northwest National Laboratory	Co-Investigator	October	2018
Marija Velickovic	Pacific Northwest National Laboratory	Study staff	August	2025
manjeri venkatachalam	University of Texas Health Science Center at San Antonio	Co-Investigator,Pathologist	April	2018
Abraham Verdoes	Indiana University	Project Manager	September	2022	February	2023
Ashish Verma	Boston Medical Center	Co-Investigator	August	2020
Angela M. Victoria-Castro	Yale University	Research Coordinator	April	2021
Anitha Vijayan	Washington University St. Louis	Co-Investigator	July	2017	July	2023
Carissa Vinovskis	University of Colorado	Other	August	2019	August	2021
Tina Vita	University of Pittsburgh	Research Coordinator	January	2020
Sushrut S. Waikar	Boston Medical Center	Principal Investigator	July	2017
N/A	Joslin Diabetes Center	Other	July	2023	July	2025
Ashley R. Wang	Johns Hopkins University	Research Coordinator	June	2022	June	2023
Bangchen Wang	Duke University	Pathologist	September	2022
Nancy Wang	University of Texas Southwestern	Research Coordinator	August	2018
Ruikang Wang	University of Washington	Co-Investigator,Other	August	2020
Artit Wangperawong	University of Washington	Study staff	December	2022	September	2024
Stephen C Ward	Mount Sinai	Pathologist	September	2022
Curtis Warfield	Indiana University	Patient Partner	April	2023
Astrid Weins	Brigham and Women's Hospital	Pathologist	July	2017
Julia A. Welch	Joslin Diabetes Center	Study staff,Other	October	2024
Natasha Wen	University of Texas Southwestern	Other	August	2020	May	2022
Yumeng Wen	Johns Hopkins University	Co-Investigator,Fellow	November	2020	June	2025
Aaron Wightman	University of Washington	Co-Investigator	September	2025
Adam Wilcox	University of Washington	Other	February	2019	August	2021
James C. Williams, Jr.	Indiana University	Principal Investigator	September	2019	July	2025
Kayleen Williams	University of Washington	Other	July	2017	December	2021
Mark E. Williams MD	Beth Israel Deaconess Medical Center	Co-Investigator	November	2018	July	2025
F. Perry Wilson	Yale University	Principal Investigator,Co-Investigator	July	2017
Seth Winfree	Other	Co-Investigator	February	2019	January	2025
James Winters	University of Pittsburgh	Other	October	2019	June	2021
Stephanie Wofford	Indiana University	Research Coordinator	April	2021	June	2025
Susan M. Wolf	University of Minnesota	Co-Investigator	September	2022
Aaron Wong	Princeton University	Other	April	2020	July	2022
Gregory Woodhead	University of Arizona	Co-Investigator,Biopsy Operator	September	2022
Devin M. Wright	Indiana University	Project Manager	September	2022	September	2023
Zach Wright	University of Michigan	Other	October	2018
Zoe Wright	University of Minnesota	Research Coordinator	October	2023
Julia Wrobel	University of Colorado	Co-Investigator	September	2023	July	2023
Alan Xu	Johns Hopkins University	Other	June	2021	June	2022
Sophia Xu	Johns Hopkins University	Research Coordinator	June	2025
Pranav Yadati	Boston Medical Center	Research Coordinator	July	2021	March	2024
Hongping Ye	University of Texas Health Science Center at San Antonio	Other	October	2019	December	2021
Bessie A. Young, MD, MPH	University of Washington	Co-Investigator	July	2022
Guanghao Yu, BA	Boston Medical Center	Research Coordinator	June	2021	March	2024
Samuel Mon-Wei Yu	Mount Sinai	Study staff	January	2023
Gabriel Zeinoun	Joslin Diabetes Center	Research Coordinator	August	2023	November	2023
Evan M. Zeitler	University of North Carolina	Co-Investigator	January	2023
Bo Zhang	Washington University St. Louis	Study staff	September	2022
Guanshi Zhang	University of Texas Health Science Center at San Antonio	Co-Investigator	April	2018
Kun Zhang	University of California San Diego	Co-Investigator	August	2024
Shiqi Zhang	University of Texas Health Science Center at San Antonio	Other	February	2025
Yi Zhang	Harvard University	Fellow	March	2023
Yan Zhou	Boston Medical Center	Fellow	September	2024
[truncated: 5,000 more columns]
